# Supplementary material for: Impacts of the novel coronavirus SARS-CoV-2 on wildlife behaviour via human activities
Source: PLoS One. 2023 May 16;18(5):e0285893. doi: 10.1371/journal.pone.0285893 (PMC10187922; doi:10.1371/journal.pone.0285893)
Supplement: S1 Data — (XLSX) [file pone.0285893.s004.xlsx]

## Sheet: Fig. 2a
year	month	o'clock	deer	tourists
2015	4	13	56	1497.6
2015	4	14	53	1497.6
2015	4	15	81	1497.6
2016	4	13	107	1554.3
2016	4	14	85	1554.3
2016	4	15	131	1554.3
2017	4	13	122	1631.4
2017	4	14	81	1631.4
2017	4	15	63	1631.4
2018	4	13	152	1702.5
2018	4	14	178	1702.5
2018	4	15	148	1702.5
2019	4	13	133	1741.1
2019	4	14	200	1741.1
2019	4	15	169	1741.1
2020	6	13	46	724.2
2020	6	14	78	724.2
2020	6	15	72	724.2
2021	4	13	30	734.9
2021	4	14	27	734.9
2021	4	15	30	734.9
2021	6	13	49	734.9
2021	6	14	73	734.9
2021	6	15	62	734.9

## Sheet: Fig. 2b
month	site	site_size	o'clock	deer	tourists
6	Todai-ji site	1.8	13	46	55
6	Todai-ji site	1.8	14	78	12
6	Todai-ji site	1.8	15	72	75
7	Todai-ji site	1.8	13	51	64
7	Todai-ji site	1.8	14	37	81
7	Todai-ji site	1.8	15	19	76
8	Todai-ji site	1.8	13	49	217
8	Todai-ji site	1.8	14	58	84
8	Todai-ji site	1.8	15	63	76
9	Todai-ji site	1.8	13	73	289
9	Todai-ji site	1.8	14	91	754
9	Todai-ji site	1.8	15	117	353
10	Todai-ji site	1.8	13	78	496
10	Todai-ji site	1.8	14	117	502
10	Todai-ji site	1.8	15	110	752
11	Todai-ji site	1.8	13	226	767
11	Todai-ji site	1.8	14	380	789
11	Todai-ji site	1.8	15	341	718
3	Todai-ji site	1.8	13	271	614
3	Todai-ji site	1.8	14	237	621
3	Todai-ji site	1.8	15	255	634
4	Todai-ji site	1.8	13	92	188
4	Todai-ji site	1.8	14	140	289
4	Todai-ji site	1.8	15	130	221
5	Todai-ji site	1.8	13	39	48
5	Todai-ji site	1.8	14	61	74
5	Todai-ji site	1.8	15	57	82
6	Todai-ji site	1.8	13	49	63
6	Todai-ji site	1.8	14	73	86
6	Todai-ji site	1.8	15	62	67
6	Ukigumo site	6.4	13	52	8
6	Ukigumo site	6.4	14	98	6
6	Ukigumo site	6.4	15	99	10
7	Ukigumo site	6.4	13	135	19
7	Ukigumo site	6.4	14	169	31
7	Ukigumo site	6.4	15	156	25
8	Ukigumo site	6.4	13	95	21
8	Ukigumo site	6.4	14	109	27
8	Ukigumo site	6.4	15	128	15
9	Ukigumo site	6.4	13	131	24
9	Ukigumo site	6.4	14	137	63
9	Ukigumo site	6.4	15	119	29
10	Ukigumo site	6.4	13	101	49
10	Ukigumo site	6.4	14	121	63
10	Ukigumo site	6.4	15	123	50
11	Ukigumo site	6.4	13	138	51
11	Ukigumo site	6.4	14	131	69
11	Ukigumo site	6.4	15	129	60
6	Ukigumo site	6.4	13	146	126
6	Ukigumo site	6.4	14	84	33
6	Ukigumo site	6.4	15	135	53
6	Museum site	4.2	13	58	25
6	Museum site	4.2	14	68	44
6	Museum site	4.2	15	91	34
7	Museum site	4.2	13	35	31
7	Museum site	4.2	14	32	21
7	Museum site	4.2	15	45	33
8	Museum site	4.2	13	58	17
8	Museum site	4.2	14	77	40
8	Museum site	4.2	15	87	14
9	Museum site	4.2	13	63	22
9	Museum site	4.2	14	58	19
9	Museum site	4.2	15	89	45
10	Museum site	4.2	13	57	18
10	Museum site	4.2	14	49	24
10	Museum site	4.2	15	67	47
11	Museum site	4.2	13	38	55
11	Museum site	4.2	14	33	51
11	Museum site	4.2	15	89	87
12	Museum site	4.2	13	23	21
12	Museum site	4.2	14	48	38
12	Museum site	4.2	15	50	17
1	Museum site	4.2	13	42	22
1	Museum site	4.2	14	39	17
1	Museum site	4.2	15	38	9
2	Museum site	4.2	13	50	18
2	Museum site	4.2	14	43	20
2	Museum site	4.2	15	52	15
3	Museum site	4.2	13	98	136
3	Museum site	4.2	14	129	161
3	Museum site	4.2	15	122	163
4	Museum site	4.2	13	73	71
4	Museum site	4.2	14	67	48
4	Museum site	4.2	15	124	145
5	Museum site	4.2	13	71	52
5	Museum site	4.2	14	80	65
5	Museum site	4.2	15	89	50
6	Museum site	4.2	13	64	70
6	Museum site	4.2	14	52	46
6	Museum site	4.2	15	112	85

## Sheet: Fig. 3
year	month	sex	deer_bows	attack	time
2020 - 2021	9	female	17	0	48
2020 - 2021	9	female	1	1	7
2020 - 2021	9	female	8	1	16
2020 - 2021	9	female	5	0	18
2020 - 2021	9	female	1	1	6
2020 - 2021	9	female	3	1	27
2020 - 2021	9	male	6	0	35
2020 - 2021	9	female	7	0	29
2020 - 2021	9	female	0	1	7
2020 - 2021	9	female	2	0	14
2020 - 2021	9	female	6	0	38
2020 - 2021	9	female	9	1	22
2020 - 2021	9	female	2	1	5
2020 - 2021	9	male	6	1	22
2020 - 2021	9	female	6	0	15
2020 - 2021	9	male	2	0	11
2020 - 2021	9	male	8	0	20
2020 - 2021	10	male	17	0	45
2020 - 2021	10	female	18	1	88
2020 - 2021	10	female	0	0	18
2020 - 2021	10	female	2	0	6
2020 - 2021	10	female	2	0	14
2020 - 2021	10	female	13	0	61
2020 - 2021	10	female	0	0	9
2020 - 2021	10	female	1	0	19
2020 - 2021	10	female	10	0	44
2020 - 2021	10	female	1	0	13
2020 - 2021	10	female	1	0	18
2020 - 2021	10	female	17	0	33
2020 - 2021	10	female	3	0	16
2020 - 2021	10	female	9	0	34
2020 - 2021	10	female	9	1	25
2020 - 2021	10	female	1	0	9
2020 - 2021	10	male	18	1	21
2020 - 2021	10	male	4	1	31
2020 - 2021	10	female	7	0	19
2020 - 2021	10	male	1	0	10
2020 - 2021	10	female	3	1	13
2020 - 2021	10	female	0	0	6
2020 - 2021	10	male	19	0	32
2020 - 2021	10	male	1	1	10
2020 - 2021	10	female	3	1	8
2020 - 2021	11	male	16	0	62
2020 - 2021	11	female	4	1	24
2020 - 2021	11	male	14	1	28
2020 - 2021	11	male	11	1	24
2020 - 2021	11	male	8	0	24
2020 - 2021	11	female	18	1	28
2020 - 2021	11	female	10	0	21
2020 - 2021	11	male	6	1	24
2020 - 2021	11	female	2	0	14
2020 - 2021	11	male	17	0	58
2020 - 2021	11	male	11	1	29
2020 - 2021	11	male	26	1	63
2020 - 2021	11	female	0	1	23
2020 - 2021	11	female	0	0	22
2020 - 2021	11	female	1	0	19
2020 - 2021	11	female	14	0	40
2020 - 2021	11	female	19	0	58
2020 - 2021	11	male	9	1	12
2020 - 2021	11	female	5	0	24
2020 - 2021	11	male	12	0	42
2020 - 2021	11	female	5	0	12
2020 - 2021	11	male	2	0	22
2020 - 2021	11	female	4	0	19
2020 - 2021	12	female	1	1	2
2020 - 2021	12	female	3	1	7
2020 - 2021	12	female	9	0	29
2020 - 2021	12	female	3	0	18
2020 - 2021	12	female	1	0	5
2020 - 2021	12	female	0	0	11
2020 - 2021	12	female	0	0	4
2020 - 2021	12	female	3	0	11
2020 - 2021	12	male	5	0	26
2020 - 2021	12	male	8	0	25
2020 - 2021	12	female	11	0	39
2020 - 2021	12	female	12	1	28
2020 - 2021	12	female	19	1	27
2020 - 2021	1	female	3	0	49
2020 - 2021	1	female	6	1	11
2020 - 2021	1	male	2	1	9
2020 - 2021	1	female	0	0	10
2020 - 2021	1	female	1	0	37
2020 - 2021	1	female	11	1	14
2020 - 2021	1	female	2	0	7
2020 - 2021	1	female	6	0	22
2020 - 2021	1	male	0	0	9
2020 - 2021	1	female	0	0	6
2020 - 2021	1	male	3	0	10
2020 - 2021	1	male	2	1	9
2020 - 2021	1	female	0	1	6
2020 - 2021	1	female	13	0	17
2020 - 2021	1	male	4	1	8
2020 - 2021	1	female	6	1	21
2020 - 2021	1	female	7	1	12
2016 - 2017	9	female	3	1	3
2016 - 2017	9	female	6	0	13
2016 - 2017	9	female	13	0	41
2016 - 2017	9	female	39	0	190
2016 - 2017	9	male	4	1	7
2016 - 2017	9	female	11	0	23
2016 - 2017	9	male	2	1	7
2016 - 2017	9	male	3	1	10
2016 - 2017	9	female	2	1	3
2016 - 2017	9	female	0	1	2
2016 - 2017	9	female	5	0	16
2016 - 2017	9	female	4	1	6
2016 - 2017	9	female	1	0	8
2016 - 2017	9	female	47	0	95
2016 - 2017	9	female	11	0	46
2016 - 2017	9	female	36	1	126
2016 - 2017	9	male	19	0	99
2016 - 2017	9	male	12	0	60
2016 - 2017	9	female	0	1	8
2016 - 2017	9	female	1	1	2
2016 - 2017	9	female	26	0	197
2016 - 2017	9	male	0	1	14
2016 - 2017	9	female	2	1	7
2016 - 2017	9	female	7	1	8
2016 - 2017	9	female	9	0	28
2016 - 2017	9	male	6	1	47
2016 - 2017	9	female	2	1	16
2016 - 2017	9	female	88	1	227
2016 - 2017	10	male	8	1	12
2016 - 2017	10	female	5	0	20
2016 - 2017	10	female	6	0	43
2016 - 2017	10	male	3	0	13
2016 - 2017	10	female	0	0	8
2016 - 2017	10	male	6	1	9
2016 - 2017	10	female	4	0	9
2016 - 2017	10	male	8	1	22
2016 - 2017	10	female	7	1	19
2016 - 2017	10	female	3	1	12
2016 - 2017	10	female	4	0	18
2016 - 2017	10	female	22	0	71
2016 - 2017	10	female	2	1	4
2016 - 2017	10	male	8	1	24
2016 - 2017	10	female	3	1	8
2016 - 2017	10	female	2	1	12
2016 - 2017	11	female	12	0	32
2016 - 2017	11	male	13	0	32
2016 - 2017	11	male	3	1	6
2016 - 2017	11	female	13	0	24
2016 - 2017	11	female	11	0	17
2016 - 2017	11	female	20	0	37
2016 - 2017	11	female	2	0	6
2016 - 2017	11	male	10	0	43
2016 - 2017	11	female	7	0	68
2016 - 2017	11	female	4	1	5
2016 - 2017	11	female	31	0	69
2016 - 2017	11	female	1	1	4
2016 - 2017	11	male	3	1	7
2016 - 2017	11	female	47	0	63
2016 - 2017	11	female	3	1	10
2016 - 2017	11	female	5	0	32
2016 - 2017	11	male	8	1	17
2016 - 2017	11	female	28	0	55
2016 - 2017	11	male	11	0	104
2016 - 2017	11	female	1	0	11
2016 - 2017	11	female	23	1	55
2016 - 2017	11	female	19	0	54
2016 - 2017	11	male	6	1	26
2016 - 2017	11	male	7	0	14
2016 - 2017	11	male	13	0	30
2016 - 2017	11	female	1	0	38
2016 - 2017	11	male	11	0	142
2016 - 2017	11	female	8	1	15
2016 - 2017	11	male	5	0	34
2016 - 2017	11	male	3	1	7
2016 - 2017	11	female	3	1	14
2016 - 2017	11	male	0	1	7
2016 - 2017	11	female	4	0	18
2016 - 2017	11	male	3	1	10
2016 - 2017	11	female	22	0	58
2016 - 2017	11	female	17	0	59
2016 - 2017	11	female	7	1	14
2016 - 2017	12	male	4	0	17
2016 - 2017	12	male	2	1	8
2016 - 2017	12	female	11	0	92
2016 - 2017	12	female	60	0	125
2016 - 2017	12	male	7	1	10
2016 - 2017	12	male	11	0	41
2016 - 2017	12	female	2	1	8
2016 - 2017	12	female	8	1	8
2016 - 2017	12	male	1	1	3
2016 - 2017	12	female	7	1	19
2016 - 2017	12	male	4	1	9
2016 - 2017	12	male	22	1	59
2016 - 2017	12	female	9	1	16
2016 - 2017	12	male	2	1	17
2016 - 2017	12	female	1	0	8
2016 - 2017	12	female	3	0	53
2016 - 2017	12	female	8	1	30
2016 - 2017	12	female	4	1	20
2016 - 2017	12	male	26	0	74
2016 - 2017	12	female	2	1	17
2016 - 2017	12	female	5	0	20
2016 - 2017	12	male	7	1	15
2016 - 2017	12	female	5	0	26
2016 - 2017	12	female	13	0	69
2016 - 2017	12	female	14	0	65
2016 - 2017	12	male	8	0	26
2016 - 2017	12	female	26	1	62
2016 - 2017	1	male	13	1	49
2016 - 2017	1	male	14	1	47
2016 - 2017	1	female	6	1	45
2016 - 2017	1	male	11	1	34
2016 - 2017	1	female	4	0	42
2016 - 2017	1	female	3	0	21
2016 - 2017	1	female	12	0	29
2016 - 2017	1	male	5	1	18
2016 - 2017	1	female	17	0	69
2016 - 2017	1	female	2	1	13
2016 - 2017	1	female	7	1	23
2016 - 2017	1	female	16	0	113
2016 - 2017	1	female	6	0	26
2016 - 2017	1	male	9	0	55
2016 - 2017	1	female	0	0	6
2016 - 2017	1	female	6	0	11
2016 - 2017	1	male	20	1	68
2016 - 2017	1	female	7	1	28
2016 - 2017	1	male	35	1	59
2016 - 2017	1	female	8	1	19
2016 - 2017	1	female	4	1	6
2016 - 2017	1	male	24	0	54
2016 - 2017	1	female	14	1	25
2016 - 2017	1	female	8	1	21
2016 - 2017	1	female	9	0	26
2016 - 2017	1	male	6	0	17

## Sheet: Fig. 4
year	month	sex	deer_bows	attack	tourists	time
2020 - 2021	6	male	5	0	18	39
2020 - 2021	6	male	3	0	18	40
2020 - 2021	6	male	1	0	18	23
2020 - 2021	6	female	9	0	18	50
2020 - 2021	6	female	0	0	18	22
2020 - 2021	6	female	0	0	18	4
2020 - 2021	6	female	0	0	18	6
2020 - 2021	6	female	0	0	18	2
2020 - 2021	6	female	2	0	18	13
2020 - 2021	6	male	2	0	18	55
2020 - 2021	6	female	0	0	18	9
2020 - 2021	6	female	0	0	18	6
2020 - 2021	6	female	0	0	18	14
2020 - 2021	6	male	6	0	18	21
2020 - 2021	6	male	0	0	18	11
2020 - 2021	6	male	0	0	18	8
2020 - 2021	6	male	1	0	18	14
2020 - 2021	6	female	1	0	18	14
2020 - 2021	6	female	4	1	18	13
2020 - 2021	6	female	11	0	18	31
2020 - 2021	6	male	6	0	18	30
2020 - 2021	6	male	1	0	18	9
2020 - 2021	6	male	2	0	18	22
2020 - 2021	6	male	0	0	18	4
2020 - 2021	6	female	0	1	18	10
2020 - 2021	7	male	3	1	19.3	6
2020 - 2021	7	female	10	0	19.3	47
2020 - 2021	7	female	0	0	19.3	14
2020 - 2021	7	female	0	0	19.3	5
2020 - 2021	7	female	1	0	19.3	1
2020 - 2021	7	female	0	0	19.3	1
2020 - 2021	7	male	0	0	19.3	2
2020 - 2021	7	female	0	0	19.3	2
2020 - 2021	7	female	0	0	19.3	10
2020 - 2021	7	female	4	1	19.3	16
2020 - 2021	7	female	2	1	19.3	13
2020 - 2021	7	female	3	0	19.3	24
2020 - 2021	7	female	4	0	19.3	18
2020 - 2021	7	female	4	0	19.3	11
2020 - 2021	7	female	0	0	19.3	6
2020 - 2021	7	female	0	0	19.3	6
2020 - 2021	7	female	0	0	19.3	3
2020 - 2021	7	female	0	0	19.3	2
2020 - 2021	7	female	3	0	19.3	20
2020 - 2021	7	female	0	0	19.3	17
2020 - 2021	7	male	0	0	19.3	17
2020 - 2021	7	female	0	0	19.3	17
2020 - 2021	8	female	16	0	23.7	54
2020 - 2021	8	male	0	1	23.7	6
2020 - 2021	8	female	0	0	23.7	10
2020 - 2021	8	female	4	1	23.7	13
2020 - 2021	8	female	1	0	23.7	10
2020 - 2021	8	female	3	0	23.7	10
2020 - 2021	8	female	18	0	23.7	54
2020 - 2021	8	female	4	1	23.7	15
2020 - 2021	8	male	0	0	23.7	4
2020 - 2021	8	female	5	0	23.7	23
2020 - 2021	8	female	0	1	23.7	5
2020 - 2021	8	male	7	1	23.7	18
2020 - 2021	8	female	0	0	23.7	12
2020 - 2021	8	male	8	0	23.7	30
2020 - 2021	8	female	4	0	23.7	12
2020 - 2021	8	female	4	0	23.7	10
2020 - 2021	9	female	17	0	28.7	48
2020 - 2021	9	female	1	1	28.7	7
2020 - 2021	9	female	8	1	28.7	16
2020 - 2021	9	female	5	0	28.7	18
2020 - 2021	9	female	1	1	28.7	6
2020 - 2021	9	female	3	1	28.7	27
2020 - 2021	9	male	6	0	28.7	35
2020 - 2021	9	female	7	0	28.7	29
2020 - 2021	9	female	0	1	28.7	7
2020 - 2021	9	female	2	0	28.7	14
2020 - 2021	9	female	6	0	28.7	38
2020 - 2021	9	female	9	1	28.7	22
2020 - 2021	9	female	2	1	28.7	5
2020 - 2021	9	male	6	1	28.7	22
2020 - 2021	9	female	6	0	28.7	15
2020 - 2021	9	male	2	0	28.7	11
2020 - 2021	9	male	8	0	28.7	20
2020 - 2021	10	male	17	0	29.7	45
2020 - 2021	10	female	18	1	29.7	88
2020 - 2021	10	female	0	0	29.7	18
2020 - 2021	10	female	2	0	29.7	6
2020 - 2021	10	female	2	0	29.7	14
2020 - 2021	10	female	13	0	29.7	61
2020 - 2021	10	female	0	0	29.7	9
2020 - 2021	10	female	1	0	29.7	19
2020 - 2021	10	female	10	0	29.7	44
2020 - 2021	10	female	1	0	29.7	13
2020 - 2021	10	female	1	0	29.7	18
2020 - 2021	10	female	17	0	29.7	33
2020 - 2021	10	female	3	0	29.7	16
2020 - 2021	10	female	9	0	29.7	34
2020 - 2021	10	female	9	1	29.7	25
2020 - 2021	10	female	1	0	29.7	9
2020 - 2021	10	male	18	1	29.7	21
2020 - 2021	10	male	4	1	29.7	31
2020 - 2021	10	female	7	0	29.7	19
2020 - 2021	10	male	1	0	29.7	10
2020 - 2021	10	female	3	1	29.7	13
2020 - 2021	10	female	0	0	29.7	6
2020 - 2021	10	male	19	0	29.7	32
2020 - 2021	10	male	1	1	29.7	10
2020 - 2021	10	female	3	1	29.7	8
2020 - 2021	11	male	16	0	64.3	62
2020 - 2021	11	female	4	1	64.3	24
2020 - 2021	11	male	14	1	64.3	28
2020 - 2021	11	male	11	1	64.3	24
2020 - 2021	11	male	8	0	64.3	24
2020 - 2021	11	female	18	1	64.3	28
2020 - 2021	11	female	10	0	64.3	21
2020 - 2021	11	male	6	1	64.3	24
2020 - 2021	11	female	2	0	64.3	14
2020 - 2021	11	male	17	0	64.3	58
2020 - 2021	11	male	11	1	64.3	29
2020 - 2021	11	male	26	1	64.3	63
2020 - 2021	11	female	0	1	64.3	23
2020 - 2021	11	female	0	0	64.3	22
2020 - 2021	11	female	1	0	64.3	19
2020 - 2021	11	female	14	0	64.3	40
2020 - 2021	11	female	19	0	64.3	58
2020 - 2021	11	male	9	1	64.3	12
2020 - 2021	11	female	5	0	64.3	24
2020 - 2021	11	male	12	0	64.3	42
2020 - 2021	11	female	5	0	64.3	12
2020 - 2021	11	male	2	0	64.3	22
2020 - 2021	11	female	4	0	64.3	19
2020 - 2021	12	female	1	1	25.3	2
2020 - 2021	12	female	3	1	25.3	7
2020 - 2021	12	female	9	0	25.3	29
2020 - 2021	12	female	3	0	25.3	18
2020 - 2021	12	female	1	0	25.3	5
2020 - 2021	12	female	0	0	25.3	11
2020 - 2021	12	female	0	0	25.3	4
2020 - 2021	12	female	3	0	25.3	11
2020 - 2021	12	male	5	0	25.3	26
2020 - 2021	12	male	8	0	25.3	25
2020 - 2021	12	female	11	0	25.3	39
2020 - 2021	12	female	12	1	25.3	28
2020 - 2021	12	female	19	1	25.3	27
2020 - 2021	1	female	3	0	16	49
2020 - 2021	1	female	6	1	16	11
2020 - 2021	1	male	2	1	16	9
2020 - 2021	1	female	0	0	16	10
2020 - 2021	1	female	1	0	16	37
2020 - 2021	1	female	11	1	16	14
2020 - 2021	1	female	2	0	16	7
2020 - 2021	1	female	6	0	16	22
2020 - 2021	1	male	0	0	16	9
2020 - 2021	1	female	0	0	16	6
2020 - 2021	1	male	3	0	16	10
2020 - 2021	1	male	2	1	16	9
2020 - 2021	1	female	0	1	16	6
2020 - 2021	1	female	13	0	16	17
2020 - 2021	1	male	4	1	16	8
2020 - 2021	1	female	6	1	16	21
2020 - 2021	1	female	7	1	16	12
2020 - 2021	2	female	9	0	17.7	28
2020 - 2021	2	female	7	0	17.7	22
2020 - 2021	2	female	1	0	17.7	21
2020 - 2021	2	male	3	0	17.7	14
2020 - 2021	2	female	0	0	17.7	9
2020 - 2021	2	male	3	1	17.7	8
2020 - 2021	2	male	12	1	17.7	51
2020 - 2021	2	female	0	0	17.7	8
2020 - 2021	2	male	1	0	17.7	18
2020 - 2021	2	female	0	0	17.7	17
2020 - 2021	2	female	4	0	17.7	20
2020 - 2021	2	female	4	0	17.7	24
2020 - 2021	2	female	0	0	17.7	6
2020 - 2021	2	male	0	1	17.7	5
2020 - 2021	2	female	11	0	17.7	73
2020 - 2021	2	male	2	0	17.7	31
2020 - 2021	2	female	6	0	17.7	44
2020 - 2021	2	female	7	0	17.7	46
2020 - 2021	2	male	18	0	17.7	47
2020 - 2021	2	female	0	0	17.7	7
2020 - 2021	3	male	10	0	153.3	16
2020 - 2021	3	female	2	0	153.3	17
2020 - 2021	3	female	1	0	153.3	2
2020 - 2021	3	female	14	0	153.3	21
2020 - 2021	3	female	1	0	153.3	8
2020 - 2021	3	female	8	1	153.3	10
2020 - 2021	3	female	5	0	153.3	25
2020 - 2021	3	female	11	0	153.3	27
2020 - 2021	3	female	10	1	153.3	29
2020 - 2021	3	male	9	0	153.3	30
2020 - 2021	3	male	8	1	153.3	22
2020 - 2021	3	female	4	0	153.3	16
2020 - 2021	3	female	10	0	153.3	22
2020 - 2021	3	male	13	0	153.3	22
2020 - 2021	3	female	16	0	153.3	28
2020 - 2021	3	female	4	0	153.3	20
2020 - 2021	3	female	13	1	153.3	25
2020 - 2021	3	male	5	0	153.3	14
2020 - 2021	4	male	31	1	88	34
2020 - 2021	4	female	2	0	88	13
2020 - 2021	4	female	4	0	88	24
2020 - 2021	4	female	25	0	88	71
2020 - 2021	4	female	2	1	88	5
2020 - 2021	4	male	6	1	88	7
2020 - 2021	4	male	2	1	88	2
2020 - 2021	4	male	2	0	88	21
2020 - 2021	4	male	20	0	88	58
2020 - 2021	4	female	5	0	88	18
2020 - 2021	4	female	14	0	88	4
2020 - 2021	4	female	8	0	88	17
2020 - 2021	4	male	23	0	88	37
2020 - 2021	4	male	9	1	88	14
2020 - 2021	4	female	4	0	88	16
2020 - 2021	4	male	4	1	88	7
2020 - 2021	4	female	4	0	88	15
2020 - 2021	4	female	13	0	88	18
2020 - 2021	4	female	9	1	88	14
2020 - 2021	4	female	4	1	88	15
2020 - 2021	4	female	4	0	88	21
2020 - 2021	4	male	17	0	88	54
2020 - 2021	4	male	13	1	88	25
2020 - 2021	5	female	11	0	55.7	29
2020 - 2021	5	female	6	0	55.7	15
2020 - 2021	5	female	7	0	55.7	14
2020 - 2021	5	female	2	1	55.7	8
2020 - 2021	5	female	7	0	55.7	16
2020 - 2021	5	female	2	1	55.7	6
2020 - 2021	5	female	1	0	55.7	6
2020 - 2021	5	female	3	0	55.7	19
2020 - 2021	5	female	0	1	55.7	6
2020 - 2021	5	male	9	0	55.7	24
2020 - 2021	5	male	30	0	55.7	99
2020 - 2021	5	male	0	0	55.7	5
2020 - 2021	5	female	10	0	55.7	32
2020 - 2021	5	female	12	0	55.7	22
2020 - 2021	5	female	2	0	55.7	17
2020 - 2021	5	female	10	0	55.7	34
2020 - 2021	5	female	6	0	55.7	23
2020 - 2021	5	female	13	0	55.7	21
2020 - 2021	5	female	6	0	55.7	17
2020 - 2021	5	female	5	1	55.7	16
2020 - 2021	5	female	22	0	55.7	36
2020 - 2021	5	female	2	0	55.7	7
2020 - 2021	5	female	5	1	55.7	15
2020 - 2021	5	female	13	0	55.7	29
2020 - 2021	6	male	15	0	67	31
2020 - 2021	6	male	9	0	67	32
2020 - 2021	6	male	4	1	67	8
2020 - 2021	6	female	12	0	67	77
2020 - 2021	6	male	9	0	67	27
2020 - 2021	6	male	13	0	67	28
2020 - 2021	6	female	2	0	67	17
2020 - 2021	6	female	13	0	67	26
2020 - 2021	6	female	2	0	67	19
2020 - 2021	6	male	7	0	67	25
2020 - 2021	6	female	4	0	67	9
2020 - 2021	6	female	4	0	67	14
2020 - 2021	6	female	10	0	67	31
2020 - 2021	6	female	17	0	67	48
2020 - 2021	6	female	1	1	67	5
2020 - 2021	6	female	3	0	67	34
2020 - 2021	6	female	18	0	67	90
2020 - 2021	6	female	11	0	67	62
2020 - 2021	6	female	3	0	67	38
2020 - 2021	6	female	0	0	67	25
2020 - 2021	6	female	8	0	67	34
2020 - 2021	6	female	11	0	67	51
2020 - 2021	6	female	6	0	67	66
2020 - 2021	6	male	5	0	67	45
2020 - 2021	6	female	16	0	67	25
2020 - 2021	6	female	9	0	67	19

## Sheet: S1 Analysis
mask	sex	id	time	bows	attack
1	male	1	17	10	0
0	male	1	19	9	0
0	male	2	4	2	0
1	male	2	16	2	0
1	female	3	15	5	0
0	female	3	20	4	1
0	female	4	21	4	0
1	female	4	9	3	0
1	male	5	9	5	1
0	male	5	7	2	1
1	male	6	22	5	0
0	male	6	8	3	1
0	female	7	21	10	0
1	female	7	11	4	0
1	female	8	8	4	0
0	female	8	10	5	1
1	female	9	32	9	0
0	female	9	17	8	0
1	female	10	40	11	0
0	female	10	16	6	0
0	female	11	36	15	0
1	female	11	42	10	0
1	male	12	36	11	0
0	male	12	11	4	0
0	female	13	56	37	0
1	female	13	22	11	0
1	female	14	41	19	0
0	female	14	16	7	0
1	male	15	32	13	0
0	male	15	4	0	0
